# Supplementary material for: Comparison of biochemical parameters among DPP4 inhibitor users and other oral hypoglycaemic drug users: a cross-sectional study from Anuradhapura, Sri Lanka
Source: J Health Popul Nutr. 2019 Jan 23;38:3. doi: 10.1186/s41043-019-0160-x (PMC6343272; doi:10.1186/s41043-019-0160-x)
Supplement: Supplementary file 1 — DPP4Is and other oral hypoglycemic agents, Anuradhapura, Sri Lanka—2017. This contains the data of the entire study. (XLS 189 kb) [file 41043_2019_160_MOESM1_ESM.xls]

## Sheet: Data
Demography						Anthropometry		Blood Pressure		Medical Co-morbidities										DPP4 inhibitors				Other oral hypoglycaemic drug - 1				Other oral hypoglycaemic drug - 2				Other oral hypoglycaemic drug - 3				Drug for other Co-morbidities - 1				Drug for other Co-morbidities - 2				Drug for other Co-morbidities - 3				Drug for other Co-morbidities - 4
Study ID	S / O	Gender	Age	Occupational Category	Education level	BMI (kgm-2)	Waist C (cm)	SBP (mmHg)	DBP (mmHg)	MCM - 1	Duration (months)	MCM - 2	Duration (months)	MCM - 3	Duration (months)	MCM - 4	Duration (months)	MCM - 5	Duration (months)	Generic name	Dose (mg)	Frequency	Duration	Generic name	Dose (mg)	Frequency	Duration (months)	Generic name	Dose (mg)	Frequency	Duration (months)	Generic name	Dose (mg)	Frequency	Duration	Generic name	Dose (mg)	Frequency	Duration (months)	Generic name	Dose (mg)	Frequency	Duration (months)	Generic name	Dose (mg)	Frequency	Duration	Generic name	Dose (mg)
1	O	Male	67	None	Grade 6 - 8	23.0046	78	163	84	Diabetes Mellitus	15	Dyslipidaemia	3	Hypertension	3	NA	NA	NA	NA	NA	NA	NA	NA	Metformin	500	tds	3	Tolbutamide	500	tds	3	NA	NA	NA	NA	Aspirin	75	nocte	3	Losartan	25	nocte	0.5	Atorvastatin	10	nocte	3	NA	NA
2	O	Female	43	Professionals	GCE A/L and above	29.5159	102	134	84	Diabetes Mellitus	18	Dyslipidaemia	5	NA	NA	NA	NA	NA	NA	NA	NA	NA	NA	Metformin	850	bd	5	Gliclazide	40	bd	5	NA	NA	NA	NA	NA	NA	NA	NA	NA	NA	NA	NA	Atorvastatin	10	nocte	5	NA	NA
3	O	Male	48	Professionals	GCE A/L and above	19.8767	84	122	94	Diabetes Mellitus	48	NA	NA	NA	NA	NA	NA	NA	NA	NA	NA	NA	NA	Metformin	850	bd	48	Gliclazide	40	bd	48	NA	NA	NA	NA	NA	NA	NA	NA	NA	NA	NA	NA	NA	NA	NA	NA	NA	NA
4	O	Male	45	Services and Sales workers	GCE A/L and above	26.7801	97	151	102	Diabetes Mellitus	132	Dyslipidaemia	36	Hypertension	36	NA	NA	NA	NA	NA	NA	NA	NA	Metformin	500	bd	36	Gliclazide MR	30	bd	36	NA	NA	NA	NA	NA	NA	NA	NA	Losartan	50	bd	36	Atorvastatin	10	nocte	36	Metoprolol	25
5	O	Female	53	Professionals	GCE A/L and above	21.3706	87	118	89	Diabetes Mellitus	96	Dyslipidaemia	48	Hypertension	48	NA	NA	NA	NA	NA	NA	NA	NA	Metformin	1000	bd	36	Glimepride	4	bd	36	NA	NA	NA	NA	NA	NA	NA	NA	Losartan	50	bd	36	Rosuvastatin	10	nocte	36	NA	NA
6	O	Male	41	Elementary	GCE A/L and above	23.2199	88	153	94	Diabetes Mellitus	84	NA	NA	NA	NA	NA	NA	NA	NA	NA	NA	NA	NA	Metformin SR	500	bd	24	Gliclazide	80	bd	24	NA	NA	NA	NA	NA	NA	NA	NA	NA	NA	NA	NA	Fenofibrate	67	nocte	24	NA	NA
7	S	Male	40	None	Grade 9 - 11	31.0865	113	204	129	Diabetes Mellitus	24	Dyslipidaemia	24	Hypertension	24	NA	NA	NA	NA	Sitagliptin	100	mane	12	Metformin SR	1000	bd	12	Gliclazide	80	bd	12	NA	NA	NA	NA	HCT	2.5	mane	12	Telmisartan	80	nocte	12	Atorvastatin	10	nocte	12	Nifedipine	30
8	O	Male	54	Skilled Agricultural, Forestry and Fishery workers	Grade 9 - 11	27.9522	101	144	90	Diabetes Mellitus	12	Dyslipidaemia	12	Hypertension	12	NA	NA	NA	NA	NA	NA	NA	NA	Metformin SR	500	nocte	12	Gliclazide	80	nocte	12	NA	NA	NA	NA	NA	NA	NA	NA	Enalapril	5	mane	12	Atorvastatin	5	nocte	12	NA	NA
9	O	Female	60	None	Grade 9 - 11	23.8744	92	158	91	Diabetes Mellitus	60	NA	NA	Hypertension	60	NA	NA	NA	NA	NA	NA	NA	NA	Metformin	500	bd	12	Gliclazide	40	bd	12	NA	NA	NA	NA	NA	NA	NA	NA	Losartan	50	bd	12	NA	NA	NA	NA	NA	NA
10	S	Male	66	None	GCE A/L and above	23.768	96	157	81	Diabetes Mellitus	120	Dyslipidaemia	600	Hypertension	300	NA	NA	NA	NA	Sitagliptin	25	mane	6	Metformin	1000	bd	72	Gliclazide MR	30	tds	6	NA	NA	NA	NA	Amlodipine	5	mane	6	Telmisartan	80	nocte	6	Atorvastatin	20	nocte	72	Metoprolol	50
11	S	Female	38	Services and Sales workers	Grade 9 - 11	32.221	110	142	100	Diabetes Mellitus	96	Dyslipidaemia	24	NA	NA	NA	NA	NA	NA	Sitagliptin	50	mane	36	Metformin	1000	bd	36	Glimepride	4	bd	36	NA	NA	NA	NA	NA	NA	NA	NA	NA	NA	NA	NA	Atorvastatin	10	nocte	36	NA	NA
12	O	Female	52	Services and Sales workers	GCE A/L and above	32.1157	107	156	88	Diabetes Mellitus	24	Dyslipidaemia	24	Hypertension	24	NA	NA	NA	NA	NA	NA	NA	NA	Metformin	500	tds	24	Gliclazide	40	tds	24	NA	NA	NA	NA	NA	NA	NA	NA	Telmisartan	40	nocte	24	Atorvastatin	10	nocte	24	NA	NA
13	O	Male	69	None	Grade 6 - 8	28.3824	99	178	96	Diabetes Mellitus	84	NA	NA	Hypertension	84	Osteoarthiritis	120	NA	NA	NA	NA	NA	NA	Metformin SR	500	nocte	12	Glimepride	0.5	mane	12	NA	NA	NA	NA	NA	NA	NA	NA	Losartan	25	bd	12	NA	NA	NA	NA	Glucosamine Sulphate	750
14	O	Female	31	Managers, Senior officials and Legislators	GCE A/L and above	25.8024	92	122	84	Diabetes Mellitus	132	NA	NA	NA	NA	Hypothyroidism	48	NA	NA	NA	NA	NA	NA	Metformin SR	1000	bd	24	Glimepride	4	bd	24	NA	NA	NA	NA	NA	NA	NA	NA	NA	NA	NA	NA	Atorvastatin	10	nocte	24	Levothyroxine	150
15	O	Male	40	Elementary	Grade 9 - 11	23.3844	89	136	87	Diabetes Mellitus	18	Dyslipidaemia	5	NA	NA	NA	NA	NA	NA	NA	NA	NA	NA	Metformin	500	bd	5	Glimepride	1	bd	5	NA	NA	NA	NA	NA	NA	NA	NA	NA	NA	NA	NA	Rosuvastatin	10	nocte	5	NA	NA
16	S	Female	51	Professionals	GCE A/L and above	28.8702	101	145	97	Diabetes Mellitus	30	NA	NA	Hypertension	12	NA	NA	NA	NA	Sitagliptin	100	mane	4	Metformin	1000	tds	4	Gliclazide	120	bd	4	NA	NA	NA	NA	NA	NA	NA	NA	Telmisartan	40	nocte	4	NA	NA	NA	NA	NA	NA
17	S	Male	59	None	Grade 9 - 11	26.6812	95	137	82	Diabetes Mellitus	12	NA	NA	NA	NA	NA	NA	NA	NA	Sitagliptin	12.5	nocte	4	Metformin SR	500	bd	12	Glimepride	2	bd	12	NA	NA	NA	NA	NA	NA	NA	NA	NA	NA	NA	NA	Atorvastatin	5	nocte	12	NA	NA
18	O	Male	39	Elementary	Grade 9 - 11	30.6228	108	133	88	Diabetes Mellitus	18	NA	NA	Hypertension	9	NA	NA	NA	NA	NA	NA	NA	NA	Metformin	1000	bd	3	Glimepride	4	bd	3	NA	NA	NA	NA	NA	NA	NA	NA	Telmisartan	20	nocte	3	Rosuvastatin	10	nocte	3	Esomeprazole	20
19	S	Male	53	Services and Sales workers	Grade 9 - 11	24.163	95	161	96	Diabetes Mellitus	48	NA	NA	Hypertension	48	NA	NA	NA	NA	Sitagliptin	100	mane	3	Metformin SR	1000	bd	3	Glimepride	2	bd	3	NA	NA	NA	NA	Aspirin	75	nocte	3	Losartan	50	bd	3	NA	NA	NA	NA	HCT	12.5
20	S	Male	60	Elementary	Grade 1 - 5	22.8245	87	148	70	Diabetes Mellitus	180	Dyslipidaemia	252	Hypertension	24	NA	NA	NA	NA	Vildagliptin	50	nocte	3	Metformin SR	1000	bd	36	Gliclazide MR	60	bd	3	NA	NA	NA	NA	Clopidogrel	75	nocte	3	NA	NA	NA	NA	Atorvastatin	10	nocte	12	Enalapril	5
21	O	Female	49	None	GCE A/L and above	31.8081	100	137	89	Diabetes Mellitus	18	NA	NA	NA	NA	NA	NA	NA	NA	NA	NA	NA	NA	Metformin SR	500	bd	3	Gliclazide MR	60	bd	3	NA	NA	NA	NA	NA	NA	NA	NA	NA	NA	NA	NA	NA	NA	NA	NA	NA	NA
22	O	Female	55	Clerks and Clerical support workers	GCE A/L and above	25.2343	96	162	95	Diabetes Mellitus	60	NA	NA	NA	NA	NA	NA	NA	NA	NA	NA	NA	NA	Metformin	850	tds	24	Glimepride	4	bd	24	NA	NA	NA	NA	NA	NA	NA	NA	NA	NA	NA	NA	NA	NA	NA	NA	NA	NA
23	S	Male	56	Clerks and Clerical support workers	GCE A/L and above	30.5633	114	134	79	Diabetes Mellitus	24	Dyslipidaemia	144	Hypertension	144	NA	NA	NA	NA	Sitagliptin	25	bd	3	Metformin SR	1000	bd	3	Glimepride	4	bd	3	NA	NA	NA	NA	Aspirin	75	nocte	108	NA	NA	NA	NA	Atorvastatin	20	nocte	108	Enalapril	5
24	S	Male	62	None	Grade 9 - 11	34.7934	118	135	80	Diabetes Mellitus	12	Dyslipidaemia	12	Hypertension	12	Ischaemic HD	12	NA	NA	Sitagliptin	50	mane	18	Metformin	1000	bd	18	NA	NA	NA	NA	NA	NA	NA	NA	Aspirin	75	nocte	18	Telmisartan	40	nocte	18	Atorvastatin	10	nocte	18	Spironolactone	25
25	O	Male	50	Managers, Senior officials and Legislators	GCE A/L and above	28.4429	105	157	99	Diabetes Mellitus	36	NA	NA	NA	NA	NA	NA	NA	NA	NA	NA	NA	NA	Metformin	500	bd	6	Glimepride	4	bd	6	NA	NA	NA	NA	NA	NA	NA	NA	NA	NA	NA	NA	NA	NA	NA	NA	Pantoprazole	40
26	O	Female	46	Professionals	GCE A/L and above	31.7767	99	140	84	Diabetes Mellitus	24	Dyslipidaemia	24	Hypertension	24	NA	NA	NA	NA	NA	NA	NA	NA	Metformin	1000	bd	24	Glimepride	1	bd	24	NA	NA	NA	NA	NA	NA	NA	NA	Losartan	50	bd	24	Rosuvastatin	10	nocte	24	NA	NA
27	S	Male	42	Technical & Associate professionals	GCE A/L and above	27.2221	98	145	88	Diabetes Mellitus	60	Dyslipidaemia	72	Hypertension	48	NA	NA	NA	NA	Sitagliptin	50	mane	3	Metformin SR	1000	bd	12	Gliclazide	160	bd	12	NA	NA	NA	NA	Amlodipine	5	mane	12	Losartan	50	bd	12	Atorvastatin	10	nocte	12	HCT	25
28	S	Male	41	Armed Forces	Grade 9 - 11	27.298	100	132	74	Diabetes Mellitus	24	Dyslipidaemia	24	NA	NA	NA	NA	NA	NA	Sitagliptin	100	mane	24	Metformin	1000	bd	24	Gliclazide	120	bd	24	NA	NA	NA	NA	Aspirin	75	nocte	24	NA	NA	NA	NA	Atorvastatin	10	nocte	24	NA	NA
29	S	Female	65	Elementary	Grade 6 - 8	24.7676	95	152	74	Diabetes Mellitus	60	Dyslipidaemia	36	Hypertension	36	NA	NA	NA	NA	Sitagliptin	50	mane	12	Metformin	1000	bd	12	Gliclazide	60	bd	12	NA	NA	NA	NA	NA	NA	NA	NA	Telmisartan	40	nocte	12	Atorvastatin	10	nocte	12	NA	NA
30	S	Female	51	None	Grade 9 - 11	23.3275	86	131	85	Diabetes Mellitus	60	Dyslipidaemia	3	NA	NA	NA	NA	NA	NA	Sitagliptin	50	bd	24	Metformin	850	bd	60	Gliclazide	60	bd	60	NA	NA	NA	NA	Aspirin	75	nocte	3	NA	NA	NA	NA	Atorvastatin	10	nocte	3	NA	NA
31	O	Male	59	None	Grade 9 - 11	23.7562	94	143	81	Diabetes Mellitus	120	Dyslipidaemia	48	NA	NA	NA	NA	NA	NA	NA	NA	NA	NA	Metformin	500	bd	3	Glimepride	1	bd	3	NA	NA	NA	NA	NA	NA	NA	NA	NA	NA	NA	NA	Atorvastatin	10	nocte	3	NA	NA
32	O	Female	69	None	GCE A/L and above	19.2681	86	157	81	Diabetes Mellitus	240	NA	NA	Hypertension	180	NA	NA	NA	NA	NA	NA	NA	NA	Metformin SR	500	bd	36	Gliclazide	160	bd	36	NA	NA	NA	NA	NA	NA	NA	NA	NA	NA	NA	NA	NA	NA	NA	NA	NA	NA
33	O	Male	44	Armed Forces	GCE A/L and above	27.8635	102	159	88	Diabetes Mellitus	48	Dyslipidaemia	24	Hypertension	60	NA	NA	NA	NA	NA	NA	NA	NA	Metformin	500	bd	12	Gliclazide	40	nocte	12	NA	NA	NA	NA	Aspirin	75	nocte	12	Losartan	50	bd	12	Atorvastatin	5	nocte	12	HCT	12.5
34	S	Male	46	Managers, Senior officials and Legislators	GCE A/L and above	24.8922	92	164	90	Diabetes Mellitus	108	NA	NA	Hypertension	120	NA	NA	NA	NA	Sitagliptin	50	bd	36	Metformin SR	1000	bd	60	Gliclazide	160	bd	36	NA	NA	NA	NA	NA	NA	NA	NA	Losartan	50	bd	60	NA	NA	NA	NA	NA	NA
35	S	Female	67	None	Grade 9 - 11	22.3543	91	177	90	Diabetes Mellitus	60	NA	NA	NA	NA	Hyperthyroidism	24	NA	NA	Sitagliptin	25	mane	12	Metformin	850	bd	24	Glimepride	40	bd	24	NA	NA	NA	NA	NA	NA	NA	NA	NA	NA	NA	NA	NA	NA	NA	NA	Carbimazole	5
36	O	Female	50	None	GCE A/L and above	28.0804	102	175	90	Diabetes Mellitus	60	NA	NA	Hypertension	36	NA	NA	NA	NA	NA	NA	NA	NA	Metformin	500	bd	60	Gliclazide	80	nocte	24	NA	NA	NA	NA	NA	NA	NA	NA	Losartan	25	nocte	12	NA	NA	NA	NA	NA	NA
37	O	Male	67	None	GCE A/L and above	21.3057	93	114	71	Diabetes Mellitus	168	Dyslipidaemia	60	NA	NA	NA	NA	NA	NA	NA	NA	NA	NA	Metformin	500	mane	12	Gliclazide MR	30	tds	12	NA	NA	NA	NA	NA	NA	NA	NA	NA	NA	NA	NA	Rosuvastatin	10	nocte	12	NA	NA
38	O	Male	56	Professionals	GCE A/L and above	28.2138	103	153	90	Diabetes Mellitus	84	NA	NA	Hypertension	120	NA	NA	NA	NA	NA	NA	NA	NA	Metformin	500	bd	48	Gliclazide MR	30	bd	48	NA	NA	NA	NA	NA	NA	NA	NA	Losartan	50	bd	48	NA	NA	NA	NA	NA	NA
39	O	Female	50	None	Grade 9 - 11	21.7146	85	149	94	Diabetes Mellitus	15	NA	NA	NA	NA	NA	NA	NA	NA	NA	NA	NA	NA	Metformin	500	tds	15	Gliclazide	40	bd	15	NA	NA	NA	NA	NA	NA	NA	NA	NA	NA	NA	NA	NA	NA	NA	NA	NA	NA
40	O	Female	53	Professionals	GCE A/L and above	24.8875	91	124	83	Diabetes Mellitus	24	Dyslipidaemia	48	NA	NA	NA	NA	NA	NA	NA	NA	NA	NA	Metformin SR	500	bd	12	Gliclazide MR	60	bd	12	NA	NA	NA	NA	NA	NA	NA	NA	NA	NA	NA	NA	Atorvastatin	40	nocte	12	NA	NA
41	S	Female	58	None	Grade 9 - 11	27.2565	97	141	74	Diabetes Mellitus	204	NA	NA	Hypertension	204	Ischaemic HD	108	NA	NA	Sitagliptin	50	mane	24	Metformin	1000	bd	24	Gliclazide	80	bd	24	NA	NA	NA	NA	Aspirin	75	nocte	24	Losartan	50	bd	24	Atorvastatin	10	nocte	24	HCT	25
42	O	Male	56	Plant and Machine operators and assemblers	GCE A/L and above	23.3649	94	128	76	Diabetes Mellitus	180	NA	NA	Hypertension	96	NA	NA	NA	NA	NA	NA	NA	NA	Metformin	500	bd	24	Glimepride	2	mane	24	NA	NA	NA	NA	NA	NA	NA	NA	Losartan	50	mane	24	NA	NA	NA	NA	NA	NA
43	O	Male	60	None	Grade 9 - 11	23.1405	95	119	79	Diabetes Mellitus	12	NA	NA	NA	NA	NA	NA	NA	NA	NA	NA	NA	NA	Metformin	500	bd	12	Glimepride	2	bd	12	NA	NA	NA	NA	NA	NA	NA	NA	NA	NA	NA	NA	NA	NA	NA	NA	NA	NA
44	O	Female	45	None	Grade 9 - 11	25.1858	91	140	77	Diabetes Mellitus	36	Dyslipidaemia	336	Hypertension	36	NA	NA	NA	NA	NA	NA	NA	NA	Metformin	1000	tds	24	Gliclazide MR	60	bd	24	NA	NA	NA	NA	NA	NA	NA	NA	Losartan	12.5	bd	24	Atorvastatin	10	nocte	24	NA	NA
45	O	Male	43	None	Grade 9 - 11	25.541	89	152	84	Diabetes Mellitus	48	Dyslipidaemia	8	Hypertension	120	NA	NA	NA	NA	NA	NA	NA	NA	Metformin	1000	tds	8	Gliclazide	40	bd	8	NA	NA	NA	NA	NA	NA	NA	NA	Losartan	25	bd	8	Atorvastatin	10	nocte	8	NA	NA
46	O	Female	57	None	GCE A/L and above	26.2053	89	135	92	Diabetes Mellitus	60	NA	NA	Hypertension	60	Ischaemic HD	60	NA	NA	NA	NA	NA	NA	Metformin SR	500	bd	4	Glimepride	1	bd	4	NA	NA	NA	NA	Clopidogrel	75	nocte	60	NA	NA	NA	NA	Rosuvastatin	10	nocte	60	Diltiazem	90
47	O	Male	42	None	Grade 9 - 11	22.4154	88	137	81	Diabetes Mellitus	15	Dyslipidaemia	3	NA	NA	NA	NA	NA	NA	NA	NA	NA	NA	Metformin	500	bd	5	Glimepride	1	bd	5	NA	NA	NA	NA	NA	NA	NA	NA	NA	NA	NA	NA	Atorvastatin	5	nocte	3	NA	NA
48	S	Male	51	Clerks and Clerical support workers	GCE A/L and above	23.3876	88	101	63	Diabetes Mellitus	24	NA	NA	NA	NA	NA	NA	NA	NA	Sitagliptin	100	mane	4	Metformin	850	nocte	4	NA	NA	NA	NA	NA	NA	NA	NA	NA	NA	NA	NA	NA	NA	NA	NA	Rosuvastatin	10	nocte	4	NA	NA
49	O	Female	59	None	Grade 9 - 11	33.9594	113	172	74	Diabetes Mellitus	18	NA	NA	NA	NA	NA	NA	NA	NA	NA	NA	NA	NA	Metformin SR	500	bd	18	Gliclazide	40	bd	18	NA	NA	NA	NA	NA	NA	NA	NA	NA	NA	NA	NA	NA	NA	NA	NA	NA	NA
50	O	Male	52	None	GCE A/L and above	27.7651	99	124	71	Diabetes Mellitus	36	NA	NA	NA	NA	NA	NA	NA	NA	NA	NA	NA	NA	Metformin SR	500	bd	4	Gliclazide	40	bd	4	NA	NA	NA	NA	Aspirin	75	nocte	4	Losartan	50	bd	4	NA	NA	NA	NA	NA	NA
51	S	Male	57	Elementary	Grade 9 - 11	25.8394	87	148	80	Diabetes Mellitus	60	NA	NA	NA	NA	Hyperthyroidism	60	NA	NA	Sitagliptin	50	nocte	12	Metformin	1000	nocte	12	Tolbutamide	500	bd	12	NA	NA	NA	NA	NA	NA	NA	NA	NA	NA	NA	NA	NA	NA	NA	NA	Carbimazole	20
52	O	Male	54	Armed Forces	GCE A/L and above	27.0799	97	123	82	Diabetes Mellitus	156	NA	NA	Hypertension	156	NA	NA	NA	NA	NA	NA	NA	NA	Metformin SR	500	bd	12	Glimepride	4	bd	12	NA	NA	NA	NA	Aspirin	75	nocte	12	Losartan	25	nocte	12	Atorvastatin	5	nocte	12	NA	NA
53	O	Male	53	Services and Sales workers	Grade 9 - 11	32.5327	110	133	69	Diabetes Mellitus	60	Dyslipidaemia	60	NA	NA	Ischaemic HD	8	NA	NA	NA	NA	NA	NA	Metformin	750	tds	12	Gliclazide MR	60	bd	12	NA	NA	NA	NA	Aspirin	75	nocte	12	Losartan	12.5	nocte	12	Atorvastatin	10	nocte	12	Pantoprozole	20
54	O	Female	54	Skilled Agricultural, Forestry and Fishery workers	No, formal education	26.986	96	140	70	Diabetes Mellitus	36	NA	NA	NA	NA	NA	NA	NA	NA	NA	NA	NA	NA	Metformin	1000	tds	18	Gliclazide	160	bd	18	NA	NA	NA	NA	NA	NA	NA	NA	NA	NA	NA	NA	NA	NA	NA	NA	NA	NA
55	O	Male	58	Professionals	GCE A/L and above	25.3198	96	169	87	Diabetes Mellitus	120	NA	NA	Hypertension	12	NA	NA	NA	NA	NA	NA	NA	NA	Metformin	500	bd	12	Gliclazide	50	nocte	12	NA	NA	NA	NA	NA	NA	NA	NA	Losartan	50	nocte	12	NA	NA	NA	NA	Metoprolol	25
56	O	Female	41	None	GCE A/L and above	26.8444	92	145	97	Diabetes Mellitus	60	Dyslipidaemia	60	Hypertension	36	NA	NA	NA	NA	NA	NA	NA	NA	Metformin	500	bd	6	Gliclazide	40	mane	6	NA	NA	NA	NA	NA	NA	NA	NA	Telmisartan	20	nocte	6	Rosuvastatin	10	nocte	6	NA	NA
57	S	Female	54	Professionals	GCE A/L and above	26.7986	100	133	79	Diabetes Mellitus	108	NA	NA	NA	NA	NA	NA	NA	NA	Sitagliptin	100	mane	4	Metformin	1000	bd	12	Gliclazide	120	bd	4	NA	NA	NA	NA	NA	NA	NA	NA	Losartan	50	mane	4	Atorvastatin	20	nocte	4	NA	NA
58	O	Male	52	Services and Sales workers	GCE A/L and above	22.8883	87	156	84	Diabetes Mellitus	240	Dyslipidaemia	48	Hypertension	48	NA	NA	NA	NA	NA	NA	NA	NA	Metformin	500	bd	12	Glimepride	2	bd	12	NA	NA	NA	NA	NA	NA	NA	NA	NA	NA	NA	NA	Simvastatin	20	nocte	12	Enalapril	2.5
59	O	Male	42	Services and Sales workers	GCE A/L and above	25.5827	95	132	85	Diabetes Mellitus	84	NA	NA	NA	NA	NA	NA	NA	NA	NA	NA	NA	NA	Metformin SR	500	bd	3	Gliclazide	80	bd	3	NA	NA	NA	NA	NA	NA	NA	NA	NA	NA	NA	NA	NA	NA	NA	NA	NA	NA
60	O	Male	57	Professionals	GCE A/L and above	27.8376	101	152	82	Diabetes Mellitus	24	Dyslipidaemia	240	Hypertension	120	Ischaemic HD	240	NA	NA	NA	NA	NA	NA	Metformin	500	bd	24	Gliclazide	40	mane	24	NA	NA	NA	NA	Aspirin	75	nocte	24	Losartan	25	nocte	24	Atorvastatin	20	nocte	24	NA	NA
61	O	Male	59	None	Grade 6 - 8	21.402	87	129	90	Diabetes Mellitus	96	NA	NA	Hypertension	12	NA	NA	NA	NA	NA	NA	NA	NA	Metformin	750	tds	36	Gliclazide	120	bd	4	NA	NA	NA	NA	NA	NA	NA	NA	NA	NA	NA	NA	NA	NA	NA	NA	Enalapril	5
62	O	Male	66	None	GCE A/L and above	20.4565	79	127	89	Diabetes Mellitus	72	NA	NA	NA	NA	NA	NA	NA	NA	NA	NA	NA	NA	Metformin	500	bd	36	Glibenclamide	40	nocte	36	NA	NA	NA	NA	NA	NA	NA	NA	NA	NA	NA	NA	NA	NA	NA	NA	NA	NA
63	S	Male	57	Services and Sales workers	GCE A/L and above	25.4064	101	173	103	Diabetes Mellitus	60	NA	NA	NA	NA	Ischaemic HD	48	NA	NA	Sitagliptin	50	nocte	4	Metformin SR	500	bd	48	Glimepride	2	bd	4	NA	NA	NA	NA	Aspirin	75	nocte	4	NA	NA	NA	NA	Atorvastatin	10	nocte	4	Enalapril	5
64	O	Male	50	Armed Forces	Grade 9 - 11	27.3047	94	132	88	Diabetes Mellitus	132	Dyslipidaemia	60	NA	NA	NA	NA	NA	NA	NA	NA	NA	NA	Metformin	850	bd	48	Glimepride	4	bd	4	NA	NA	NA	NA	Aspirin	75	nocte	4	NA	NA	NA	NA	Rosuvastatin	10	nocte	4	NA	NA
65	O	Male	42	Services and Sales workers	GCE A/L and above	30.0468	102	122	74	Diabetes Mellitus	48	Dyslipidaemia	96	NA	NA	NA	NA	NA	NA	NA	NA	NA	NA	Metformin SR	500	bd	48	Glimepride	2	bd	4	NA	NA	NA	NA	NA	NA	NA	NA	NA	NA	NA	NA	Rosuvastatin	5	nocte	4	NA	NA
66	O	Male	34	None	GCE A/L and above	30.7112	100	135	85	Diabetes Mellitus	24	NA	NA	NA	NA	NA	NA	NA	NA	NA	NA	NA	NA	Metformin	500	nocte	3	Gliclazide	40	mane	3	NA	NA	NA	NA	NA	NA	NA	NA	NA	NA	NA	NA	NA	NA	NA	NA	NA	NA
67	O	Female	60	None	Grade 9 - 11	29.3266	110	121	73	Diabetes Mellitus	24	NA	NA	NA	NA	Ischaemic HD	12	NA	NA	NA	NA	NA	NA	Metformin	1000	bd	4	Gliclazide MR	60	bd	4	NA	NA	NA	NA	Aspirin	150	nocte	4	NA	NA	NA	NA	Rosuvastatin	10	nocte	4	Clopidogrel	75
68	S	Male	47	Services and Sales workers	GCE A/L and above	32.6294	111	151	97	Diabetes Mellitus	12	Dyslipidaemia	12	Hypertension	48	NA	NA	NA	NA	Sitagliptin	50	mane	4	Metformin SR	500	bd	4	Gliclazide	80	bd	4	NA	NA	NA	NA	NA	NA	NA	NA	Telmisartan	80	nocte	4	Atorvastatin	10	nocte	4	Indapamide	1.5
69	O	Male	54	Services and Sales workers	GCE A/L and above	23.8248	94	189	11	Diabetes Mellitus	180	NA	NA	Hypertension	144	NA	NA	NA	NA	NA	NA	NA	NA	Metformin SR	500	bd	36	Glimepride	0.5	nocte	36	NA	NA	NA	NA	NA	NA	NA	NA	Losartan	50	bd	36	NA	NA	NA	NA	HCT	12.5
70	O	Female	47	None	Grade 9 - 11	27.1594	100	163	87	Diabetes Mellitus	60	NA	NA	Hypertension	1	NA	NA	NA	NA	NA	NA	NA	NA	Metformin	500	bd	3	Glimepride	1	bd	3	NA	NA	NA	NA	NA	NA	NA	NA	NA	NA	NA	NA	Atorvastatin	5	nocte	3	NA	NA
71	O	Male	59	None	Grade 6 - 8	24.1313	95	178	106	Diabetes Mellitus	120	NA	NA	NA	NA	NA	NA	NA	NA	NA	NA	NA	NA	Metformin	500	bd	36	Glimepride		bd	36	NA	NA	NA	NA	NA	NA	NA	NA	NA	NA	NA	NA	NA	NA	NA	NA	NA	NA
72	O	Female	45	None	Grade 6 - 8	23.3136	83	117	76	Diabetes Mellitus	12	Dyslipidaemia	12	NA	NA	NA	NA	NA	NA	NA	NA	NA	NA	Metformin	500	bd	12	Glimepride	3	bd	12	NA	NA	NA	NA	NA	NA	NA	NA	NA	NA	NA	NA	NA	NA	NA	NA	NA	NA
73	S	Female	54	None	Grade 9 - 11	33.7945	106	133	83	Diabetes Mellitus	24	Dyslipidaemia	24	Hypertension	24	NA	NA	NA	NA	Sitagliptin	50	bd	3	Metformin	1000	tds	6	Tolbutamide	1000	tds	6	NA	NA	NA	NA	NA	NA	NA	NA	Losartan	25	bd	30	Atorvastatin	10	nocte	16	NA	NA
74	O	Male	52	Technical & Associate professionals	GCE A/L and above	27.2498	96	118	82	Diabetes Mellitus	24	NA	NA	NA	NA	NA	NA	NA	NA	NA	NA	NA	NA	Metformin	850	bd	18	Gliclazide	30	bd	18	NA	NA	NA	NA	NA	NA	NA	NA	NA	NA	NA	NA	NA	NA	NA	NA	NA	NA
75	O	Male	47	Armed Forces	Grade 9 - 11	32.1632	106	163	95	Diabetes Mellitus	12	NA	NA	NA	NA	NA	NA	NA	NA	NA	NA	NA	NA	Metformin	850	bd	12	Glimepride	2	bd	12	NA	NA	NA	NA	NA	NA	NA	NA	NA	NA	NA	NA	NA	NA	NA	NA	NA	NA
76	O	Male	45	Services and Sales workers	Grade 9 - 11	22.9161	89	118	78	Diabetes Mellitus	72	Dyslipidaemia	1	NA	NA	NA	NA	NA	NA	NA	NA	NA	NA	Metformin	850	bd	3	Glimepride	1	bd	3	NA	NA	NA	NA	NA	NA	NA	NA	NA	NA	NA	NA	Rosuvastatin	10	nocte	10	NA	NA
77	O	Male	28	Services and Sales workers	GCE A/L and above	21.8032	80	120	96	Diabetes Mellitus	60	NA	NA	NA	NA	NA	NA	NA	NA	NA	NA	NA	NA	Metformin	500	bd	3	Glimepride	2	bd	3	NA	NA	NA	NA	NA	NA	NA	NA	NA	NA	NA	NA	NA	NA	NA	NA	NA	NA
78	O	Female	55	None	Grade 9 - 11	33.6043	110	124	91	Diabetes Mellitus	12	Dyslipidaemia	6	Hypertension	6	NA	NA	NA	NA	NA	NA	NA	NA	Metformin SR	500	bd	6	Gliclazide	120	bd	6	NA	NA	NA	NA	NA	NA	NA	NA	NA	NA	NA	NA	Atorvastatin	5	nocte	6	Enalapril	10
79	O	Male	50	None	Grade 9 - 11	31.2874	107	111	73	Diabetes Mellitus	84	NA	NA	NA	NA	NA	NA	NA	NA	NA	NA	NA	NA	Metformin	500	bd	3	Glimepride	0.5	bd	3	NA	NA	NA	NA	NA	NA	NA	NA	NA	NA	NA	NA	NA	NA	NA	NA	NA	NA
80	S	Male	62	None	Grade 9 - 11	23.7645	95	121	79	Diabetes Mellitus	60	NA	NA	Hypertension	96	NA	NA	NA	NA	Sitagliptin	50	bd	24	Metformin	750	tds	24	Gliclazide	160	bd	24	NA	NA	NA	NA	Aspirin	150	nocte	24	Telmisartan	20	mane	24	Rosuvastatin	20	nocte	24	Clopidogrel	75
81	O	Male	69	None	Grade 9 - 11	24.5554	93	167	89	Diabetes Mellitus	168	NA	NA	NA	NA	NA	NA	NA	NA	NA	NA	NA	NA	Metformin	500	bd	3	Glimepride	4	mane	3	Pioglitazone	15	mane	3	NA	NA	NA	NA	NA	NA	NA	NA	NA	NA	NA	NA	NA	NA
82	O	Male	62	Services and Sales workers	Grade 6 - 8	22.9481	89	147	78	Diabetes Mellitus	120	NA	NA	NA	NA	Ischaemic HD	36	NA	NA	NA	NA	NA	NA	Metformin	1000	bd	12	Glimepride	2	bd	12	NA	NA	NA	NA	Aspirin	75	nocte	12	Losartan	50	bd	12	Rosuvastatin	10	nocte	12	Diltiazem	100
83	O	Female	67	None	Grade 9 - 11	25.6118	91	116	74	Diabetes Mellitus	180	Dyslipidaemia	84	Hypertension	84	NA	NA	NA	NA	NA	NA	NA	NA	Metformin SR	1000	nocte	12	Tolbutamide	500	bd	12	NA	NA	NA	NA	NA	NA	NA	NA	Telmisartan	40	nocte	12	Atorvastatin	10	nocte	12	NA	NA
84	O	Female	48	Professionals	GCE A/L and above	24.8426	97	136	85	Diabetes Mellitus	96	NA	NA	Hypertension	2	NA	NA	NA	NA	NA	NA	NA	NA	Metformin SR	500	bd	3	Gliclazide	40	nocte	3	NA	NA	NA	NA	NA	NA	NA	NA	Losartan	50	bd	2	NA	NA	NA	NA	NA	NA
85	O	Female	46	None	Grade 9 - 11	25.2263	87	183	118	Diabetes Mellitus	12	Dyslipidaemia	3	Hypertension	120	NA	NA	NA	NA	NA	NA	NA	NA	Metformin	500	nocte	3	Glimepride	1	nocte	3	NA	NA	NA	NA	NA	NA	NA	NA	Losartan	25	bd	3	Atorvastatin	10	nocte	3	Amitriptyline	25
86	O	Female	45	None	Grade 9 - 11	22.6726	86	157	89	Diabetes Mellitus	48	NA	NA	NA	NA	NA	NA	NA	NA	NA	NA	NA	NA	Metformin	500	bd	12	Glimepride	1	nocte	3	NA	NA	NA	NA	NA	NA	NA	NA	NA	NA	NA	NA	Atorvastatin	10	nocte	4	Amitriptyline	25
87	O	Female	55	Professionals	GCE A/L and above	26.8745	92	172	90	Diabetes Mellitus	132	NA	NA	NA	NA	Hypothyroidism	132	NA	NA	NA	NA	NA	NA	Metformin	1000	tds	6	Gliclazide MR	30	tds	6	NA	NA	NA	NA	NA	NA	NA	NA	Telmisartan	80	mane	6	Rosuvastatin	10	nocte	6	Amlodipine	10
88	O	Male	58	Plant and Machine operators and assemblers	Grade 9 - 11	23.4492	81	148	84	Diabetes Mellitus	156	NA	NA	NA	NA	NA	NA	NA	NA	NA	NA	NA	NA	Metformin	500	bd	24	Glibenclamide	5	bd	24	NA	NA	NA	NA	NA	NA	NA	NA	NA	NA	NA	NA	NA	NA	NA	NA	NA	NA
89	O	Female	65	None	Grade 6 - 8	23.0701	93	141	69	Diabetes Mellitus	72	NA	NA	NA	NA	NA	NA	NA	NA	NA	NA	NA	NA	Metformin	1000	bd	4	Glibenclamide	5	bd	4	NA	NA	NA	NA	NA	NA	NA	NA	NA	NA	NA	NA	NA	NA	NA	NA	NA	NA
90	S	Female	50	Elementary	Grade 9 - 11	28.115	96	117	86	Diabetes Mellitus	144	NA	NA	Hypertension	144	NA	NA	NA	NA	Sitagliptin	50	mane	7	Metformin	1000	tds	7	Gliclazide	160	bd	7	NA	NA	NA	NA	NA	NA	NA	NA	Losartan	25	mane	7	Atorvastatin	20	nocte	7	NA	NA
91	O	Male	65	None	GCE A/L and above	25.7117	97	137	62	Diabetes Mellitus	240	Dyslipidaemia	24	Hypertension	12	NA	NA	NA	NA	NA	NA	NA	NA	Metformin	1000	tds	12	Glibenclamide	10	bd	4	NA	NA	NA	NA	Aspirin	150	nocte	4	NA	NA	NA	NA	Atorvastatin	20	nocte	4	Captopril	6.25
92	O	Female	49	Managers, Senior officials and Legislators	GCE A/L and above	34.0039	110	114	73	Diabetes Mellitus	180	NA	NA	Hypertension	84	Hypothyroidism	36	NA	NA	NA	NA	NA	NA	Metformin SR	1000	bd	5	Gliclazide	40	nocte	5	NA	NA	NA	NA	Clopidogrel	75	nocte	5	Losartan	50	bd	5	NA	NA	NA	NA	HCT	12.5
93	O	Male	54	Services and Sales workers	Grade 9 - 11	28.7846	92	151	88	Diabetes Mellitus	12	NA	NA	Hypertension	12	NA	NA	NA	NA	NA	NA	NA	NA	Metformin	1000	bd	4	Glibenclamide	5	nocte	4	NA	NA	NA	NA	NA	NA	NA	NA	NA	NA	NA	NA	NA	NA	NA	NA	NA	NA
94	O	Female	55	Services and Sales workers	GCE A/L and above	21.103	81	112	74	Diabetes Mellitus	144	Dyslipidaemia	72	NA	NA	NA	NA	NA	NA	NA	NA	NA	NA	Metformin	500	bd	24	Glimepride	3	bd	24	NA	NA	NA	NA	NA	NA	NA	NA	NA	NA	NA	NA	Atorvastatin	10	nocte	24	NA	NA
95	S	Male	62	None	Grade 6 - 8	25.5456	97	111	76	Diabetes Mellitus	240	NA	NA	NA	NA	NA	NA	NA	NA	Sitagliptin	50	mane	24	Metformin	1000	bd	24	Gliclazide	160	bd	24	NA	NA	NA	NA	NA	NA	NA	NA	NA	NA	NA	NA	NA	NA	NA	NA	NA	NA
96	O	Male	57	Elementary	Grade 6 - 8	26.067	91	151	84	Diabetes Mellitus	96	NA	NA	NA	NA	NA	NA	NA	NA	NA	NA	NA	NA	Metformin SR	500	bd	24	Glimepride	4	bd	24	NA	NA	NA	NA	NA	NA	NA	NA	NA	NA	NA	NA	NA	NA	NA	NA	NA	NA
97	O	Female	68	None	GCE A/L and above	24.1305	86	132	63	Diabetes Mellitus	180	Dyslipidaemia	120	Hypertension	180	Ischaemic HD	120	NA	NA	NA	NA	NA	NA	Metformin	1000	bd	12	Gliclazide MR	30	bd	12	NA	NA	NA	NA	Aspirin	150	daily	12	Telmisartan	40	bd	12	Rosuvastatin	10	nocte	12	Atenolol	50
98	O	Male	60	None	Grade 6 - 8	28.6222	96	174	90	Diabetes Mellitus	240	NA	NA	NA	NA	NA	NA	NA	NA	NA	NA	NA	NA	Metformin	850	bd	12	Glibenclamide	7.5	bd	4	Pioglitazone	30	mane	4	NA	NA	NA	NA	NA	NA	NA	NA	NA	NA	NA	NA	NA	NA
99	S	Male	41	None	GCE A/L and above	28.9127	92	155	89	Diabetes Mellitus	132	NA	NA	NA	NA	NA	NA	NA	NA	Sitagliptin	100	mane	24	Metformin	850	tds	24	Gliclazide MR	60	bd	24	NA	NA	NA	NA	NA	NA	NA	NA	NA	NA	NA	NA	NA	NA	NA	NA	NA	NA
100	O	Male	61	None	Grade 9 - 11	23.2075	91	120	67	Diabetes Mellitus	180	Dyslipidaemia	120	Hypertension	240	NA	NA	NA	NA	NA	NA	NA	NA	Metformin	850	tds	12	Glimepride	2	nocte	12	NA	NA	NA	NA	Clopidogrel	75	nocte	12	Telmisartan	80	nocte	12	Rosuvastatin	5	nocte	12	Amlodipine	10
101	O	Male	69	None	Grade 9 - 11	25.2759	95	129	83	Diabetes Mellitus	96	Dyslipidaemia	36	Hypertension	24	NA	NA	NA	NA	NA	NA	NA	NA	Metformin	500	bd	4	Gliclazide	80	bd	4	NA	NA	NA	NA	NA	NA	NA	NA	Telmisartan	20	nocte	4	Atorvastatin	5	EOD	4	NA	NA
102	S	Female	48	None	GCE A/L and above	22.5183	74	134	78	Diabetes Mellitus	36	Dyslipidaemia	36	Hypertension	36	NA	NA	NA	NA	Sitagliptin	50	mane	4	Metformin	500	bd	4	Gliclazide	160	bd	4	NA	NA	NA	NA	NA	NA	NA	NA	Losartan	50	bd	4	NA	NA	NA	NA	Nifedipine	10
103	O	Male	56	Professionals	GCE A/L and above	23.6704	81	131	90	Diabetes Mellitus	72	Dyslipidaemia	36	Hypertension	72	Ischaemic HD	24	NA	NA	NA	NA	NA	NA	Metformin	500	bd	4	Gliclazide MR	30	bd	4	NA	NA	NA	NA	Aspirin	75	nocte	4	Telmisartan	40	bd	4	Rosuvastatin	10	nocte	4	Clopidogrel	75
104	O	Male	59	Professionals	GCE A/L and above	24.0908	89	146	89	Diabetes Mellitus	96	NA	NA	Hypertension	24	NA	NA	NA	NA	NA	NA	NA	NA	Metformin SR	500	bd	7	Gliclazide MR	30	nocte	7	NA	NA	NA	NA	NA	NA	NA	NA	Losartan	50	bd	7	NA	NA	NA	NA	Indapamide	1.5
105	S	Female	66	None	Grade 6 - 8	26.5211	97	123	72	Diabetes Mellitus	120	Dyslipidaemia	36	Hypertension	48	NA	NA	NA	NA	Sitagliptin	100	bd	4	Metformin	1000	tds	12	Gliclazide	160	bd	4	NA	NA	NA	NA	Clopidogrel	75	nocte	4	Losartan	50	bd	4	Atorvastatin	10	nocte	4	NA	NA
106	S	Female	40	None	Grade 6 - 8	33.7171	109	125	94	Diabetes Mellitus	72	Dyslipidaemia	96	Hypertension	96	NA	NA	NA	NA	Sitagliptin	50	mane	18	Metformin	1000	bd	18	Glimepride	4	bd	18	NA	NA	NA	NA	NA	NA	NA	NA	Losartan	50	nocte	18	Atorvastatin	20	nocte	18	NA	NA
107	S	Male	62	None	GCE A/L and above	23.5454	89	160	96	Diabetes Mellitus	60	Dyslipidaemia	60	NA	NA	NA	NA	NA	NA	Sitagliptin	12.5	bd	3	Metformin	1000	bd	4	Glimepride	4	bd	4	NA	NA	NA	NA	NA	NA	NA	NA	NA	NA	NA	NA	Atorvastatin	10	nocte	7	NA	NA
108	O	Female	61	None	Grade 6 - 8	24.5778	90	182	83	Diabetes Mellitus	66	NA	NA	NA	NA	NA	NA	NA	NA	NA	NA	NA	NA	Metformin	500	bd	16	Glibenclamide	5	bd	16	NA	NA	NA	NA	NA	NA	NA	NA	NA	NA	NA	NA	NA	NA	NA	NA	NA	NA
109	O	Female	65	None	Grade 6 - 8	20.7825	83	129	63	Diabetes Mellitus	84	Dyslipidaemia	84	Hypertension	84	NA	NA	NA	NA	NA	NA	NA	NA	Metformin	500	bd	16	Tolbutamide	250	mane	16	NA	NA	NA	NA	NA	NA	NA	NA	NA	NA	NA	NA	NA	NA	NA	NA	Enalapril	10
110	O	Male	59	Services and Sales workers	Grade 6 - 8	22.0703	84	113	68	Diabetes Mellitus	72	NA	NA	NA	NA	NA	NA	NA	NA	NA	NA	NA	NA	Metformin	500	bd	36	Glibenclamide	5	bd	36	NA	NA	NA	NA	NA	NA	NA	NA	NA	NA	NA	NA	NA	NA	NA	NA	NA	NA
111	O	Female	53	None	Grade 9 - 11	28.4889	97	132	80	Diabetes Mellitus	48	NA	NA	NA	NA	NA	NA	NA	NA	NA	NA	NA	NA	Metformin	500	bd	3	Glibenclamide	5	bd	3	NA	NA	NA	NA	NA	NA	NA	NA	NA	NA	NA	NA	NA	NA	NA	NA	NA	NA
112	S	Female	41	None	Grade 9 - 11	24.0346	92	126	73	Diabetes Mellitus	30	NA	NA	NA	NA	NA	NA	NA	NA	Sitagliptin	50	bd	7	Metformin	1000	bd	7	Gliclazide	160	bd	7	NA	NA	NA	NA	NA	NA	NA	NA	NA	NA	NA	NA	NA	NA	NA	NA	NA	NA
113	O	Female	49	Elementary	Grade 1 - 5	26.2163	94	142	90	Diabetes Mellitus	15	NA	NA	Hypertension	12	NA	NA	NA	NA	NA	NA	NA	NA	Metformin	500	bd	3	Gliclazide	40	nocte	3	NA	NA	NA	NA	NA	NA	NA	NA	NA	NA	NA	NA	NA	NA	NA	NA	Enalapril	2.5
114	O	Female	62	None	Grade 6 - 8	26.2269	92	99	69	Diabetes Mellitus	36	NA	NA	NA	NA	NA	NA	NA	NA	NA	NA	NA	NA	Metformin	500	bd	8	Glimepride	1	nocte	8	NA	NA	NA	NA	NA	NA	NA	NA	NA	NA	NA	NA	Rosuvastatin	5	nocte	8	Amitriptyline	25
115	O	Female	42	None	Grade 9 - 11	27.76	99	144	85	Diabetes Mellitus	48	Dyslipidaemia	48	NA	NA	NA	NA	NA	NA	NA	NA	NA	NA	Metformin	1000	bd	24	Tolbutamide	500	bd	24	NA	NA	NA	NA	NA	NA	NA	NA	NA	NA	NA	NA	Atorvastatin	20	nocte	24	NA	NA
116	O	Male	51	Managers, Senior officials and Legislators	Grade 9 - 11	25	94	128	78	Diabetes Mellitus	108	NA	NA	NA	NA	NA	NA	NA	NA	NA	NA	NA	NA	Metformin	500	bd	12	Glibenclamide	5	bd	12	NA	NA	NA	NA	NA	NA	NA	NA	NA	NA	NA	NA	NA	NA	NA	NA	NA	NA
117	O	Female	51	None	Grade 9 - 11	31.8459	108	132	76	Diabetes Mellitus	48	NA	NA	Hypertension	12	NA	NA	NA	NA	NA	NA	NA	NA	Metformin	1000	bd	12	Gliclazide	80	bd	5	NA	NA	NA	NA	NA	NA	NA	NA	Losartan	50	bd	5	NA	NA	NA	NA	NA	NA
118	O	Male	55	Elementary	Grade 9 - 11	25.7582	94	121	77	Diabetes Mellitus	18	NA	NA	NA	NA	Ischaemic HD	12	NA	NA	NA	NA	NA	NA	Metformin	1000	bd	7	Gliclazide	40	bd	7	NA	NA	NA	NA	Aspirin	75	nocte	7	NA	NA	NA	NA	Atorvastatin	20	nocte	7	Verapamil	40
119	O	Male	45	Services and Sales workers	Grade 1 - 5	25.0399	90	126	83	Diabetes Mellitus	72	Dyslipidaemia	2	NA	NA	NA	NA	NA	NA	NA	NA	NA	NA	Metformin	500	bd	6	Glibenclamide	5	bd	6	NA	NA	NA	NA	NA	NA	NA	NA	NA	NA	NA	NA	Atorvastatin	10	nocte	6	NA	NA
120	O	Male	48	Elementary	Grade 6 - 8	23.5139	95	131	65	Diabetes Mellitus	120	NA	NA	Hypertension	120	NA	NA	NA	NA	NA	NA	NA	NA	Metformin	750	tds	12	Glibenclamide	5	bd	12	NA	NA	NA	NA	NA	NA	NA	NA	Losartan	25	bd	12	NA	NA	NA	NA	HCT	12.5
121	O	Male	68	None	Grade 6 - 8	25.3534	88	165	87	Diabetes Mellitus	18	Dyslipidaemia	36	Hypertension	48	NA	NA	NA	NA	NA	NA	NA	NA	Metformin	500	bd	6	Gliclazide	40	nocte	6	NA	NA	NA	NA	NA	NA	NA	NA	NA	NA	NA	NA	Atorvastatin	10	nocte	6	Enalapril	5
122	O	Male	40	Services and Sales workers	Grade 9 - 11	23.9277	90	123	82	Diabetes Mellitus	36	Dyslipidaemia	4	NA	NA	NA	NA	NA	NA	NA	NA	NA	NA	Metformin	500	bd	3	Glibenclamide	5	bd	3	NA	NA	NA	NA	NA	NA	NA	NA	NA	NA	NA	NA	Atorvastatin	10	nocte	3	NA	NA
123	O	Female	63	Technical & Associate professionals	GCE A/L and above	24.2028	92	153	88	Diabetes Mellitus	168	NA	NA	Hypertension	60	NA	NA	Asthma	168	NA	NA	NA	NA	Metformin	250	tds	16	Gliclazide	80	bd	20	NA	NA	NA	NA	NA	NA	NA	NA	Losartan	50	bd	10	NA	NA	NA	NA	NA	NA
124	O	Male	62	Technical & Associate professionals	GCE A/L and above	26.9415	99	132	75	Diabetes Mellitus	72	Dyslipidaemia	48	Hypertension	48	Ischaemic HD	36	NA	NA	NA	NA	NA	NA	Metformin	500	bd	24	Gliclazide	80	bd	36	NA	NA	NA	NA	Aspirin	75	nocte	24	Losartan	25	bd	24	Atorvastatin	20	nocte	24	NA	NA
125	O	Female	52	Technical & Associate professionals	GCE A/L and above	24.1517	88	132	87	Diabetes Mellitus	108	Dyslipidaemia	12	NA	NA	Hyperthyroidism	24	NA	NA	NA	NA	NA	NA	Metformin	500	bd	12	Glimepride	1	bd	12	NA	NA	NA	NA	NA	NA	NA	NA	NA	NA	NA	NA	Rosuvastatin	10	nocte	12	Carbimazole	10
126	O	Female	48	Services and Sales workers	GCE A/L and above	34.8288	105	144	95	Diabetes Mellitus	24	NA	NA	NA	NA	NA	NA	NA	NA	NA	NA	NA	NA	Metformin	1000	bd	24	Glimepride	5	nocte	24	NA	NA	NA	NA	NA	NA	NA	NA	NA	NA	NA	NA	NA	NA	NA	NA	NA	NA
127	O	Male	51	Elementary	Grade 6 - 8	29.9702	101	148	90	Diabetes Mellitus	12	NA	NA	NA	NA	NA	NA	NA	NA	NA	NA	NA	NA	Metformin SR	500	bd	6	Gliclazide	40	bd	6	NA	NA	NA	NA	NA	NA	NA	NA	NA	NA	NA	NA	NA	NA	NA	NA	NA	NA
128	O	Female	50	None	Grade 9 - 11	19.8504	78	122	76	Diabetes Mellitus	66	NA	NA	Hypertension	60	NA	NA	NA	NA	NA	NA	NA	NA	Metformin	250	bd	36	Gliclazide MR	30	bd	36	NA	NA	NA	NA	NA	NA	NA	NA	Losartan	50	bd	24	NA	NA	NA	NA	Sprinolactone	50
129	S	Male	56	Managers, Senior officials and Legislators	GCE A/L and above	32.9343	116	167	108	Diabetes Mellitus	108	Dyslipidaemia	24	Hypertension	48	NA	NA	NA	NA	Sitagliptin	50	mane	10	Metformin	850	bd	10	Glimepride	2	bd	10	NA	NA	NA	NA	Aspirin	75	nocte	10	Telmisartan	20	bd	10	Atorvastatin	20	nocte	10	Clopidogrel	75
130	S	Female	46	Professionals	GCE A/L and above	28.222	96	121	90	Diabetes Mellitus	120	Dyslipidaemia	120	Hypertension	120	NA	NA	NA	NA	Vildagliptin	50	bd	6	Metformin SR	1000	bd	36	Gliclazide	160	bd	36	NA	NA	NA	NA	Clopidogrel	75	nocte	24	Losartan	50	bd	24	Atorvastatin	20	nocte	24	NA	NA
131	O	Male	54	Services and Sales workers	Grade 9 - 11	23.2896	91	152	91	Diabetes Mellitus	96	Dyslipidaemia	6	Hypertension	108	NA	NA	NA	NA	NA	NA	NA	NA	Metformin	850	bd	3	Glimepride	4	bd	3	NA	NA	NA	NA	NA	NA	NA	NA	Losartan	50	bd	3	Atorvastatin	20	nocte	3	HCT	12.5
132	S	Female	60	None	Grade 9 - 11	29.6846	101	153	97	Diabetes Mellitus	120	Dyslipidaemia	96	Hypertension	120	NA	NA	NA	NA	Sitagliptin	100	mane	4	Metformin	1000	tds	8	Gliclazide	160	bd	8	NA	NA	NA	NA	Aspirin	75	nocte	8	Losartan	50	bd	8	Atorvastatin	20	nocte	8	Levothyroxine	0.15
133	S	Male	55	Technical & Associate professionals	Grade 9 - 11	26.9972	99	148	89	Diabetes Mellitus	156	Dyslipidaemia	72	Hypertension	96	NA	NA	NA	NA	Sitagliptin	50	mane	6	Metformin	1000	bd	36	Gliclazide	40	mane	36	NA	NA	NA	NA	NA	NA	NA	NA	Losartan	50	nocte	36	Atorvastatin	10	nocte	36	NA	NA
134	S	Female	56	Services and Sales workers	GCE A/L and above	26.0162	89	136	87	Diabetes Mellitus	36	NA	NA	Hypertension	120	NA	NA	NA	NA	Sitagliptin	50	mane	7	NA	NA	NA	NA	Glimepride	2	bd	10	NA	NA	NA	NA	NA	NA	NA	NA	Losartan	50	bd	12	NA	NA	NA	NA	Amlodipine	5
135	O	Male	39	Services and Sales workers	Grade 9 - 11	26.5491	92	129	80	Diabetes Mellitus	24	NA	NA	Hypertension	12	NA	NA	NA	NA	NA	NA	NA	NA	Metformin	500	bd	4	Gliclazide MR	30	mane	6	NA	NA	NA	NA	NA	NA	NA	NA	Losartan	50	bd	6	NA	NA	NA	NA	NA	NA
136	O	Female	56	Clerks and Clerical support workers	GCE A/L and above	34.8425	112	128	76	Diabetes Mellitus	15	NA	NA	NA	NA	NA	NA	Asthma	300	NA	NA	NA	NA	Metformin	500	bd	4	Gliclazide	80	bd	4	NA	NA	NA	NA	NA	NA	NA	NA	NA	NA	NA	NA	NA	NA	NA	NA	NA	NA
137	O	Female	59	Clerks and Clerical support workers	GCE A/L and above	23.4087	89	160	93	Diabetes Mellitus	96	NA	NA	NA	NA	NA	NA	NA	NA	NA	NA	NA	NA	Metformin	500	bd	24	Gliclazide	80	bd	24	NA	NA	NA	NA	NA	NA	NA	NA	NA	NA	NA	NA	NA	NA	NA	NA	NA	NA
138	O	Male	33	Managers, Senior officials and Legislators	GCE A/L and above	28.6233	95	136	93	Diabetes Mellitus	36	Dyslipidaemia	36	NA	NA	NA	NA	NA	NA	NA	NA	NA	NA	Metformin SR	500	bd	3	Gliclazide MR	60	bd	3	NA	NA	NA	NA	NA	NA	NA	NA	NA	NA	NA	NA	Rosuvastatin	10	nocte	3	NA	NA
139	O	Male	46	Technical & Associate professionals	GCE A/L and above	26.9098	90	150	92	Diabetes Mellitus	168	NA	NA	NA	NA	NA	NA	NA	NA	NA	NA	NA	NA	Metformin	500	tds	48	Gliclazide	40	bd	60	NA	NA	NA	NA	NA	NA	NA	NA	NA	NA	NA	NA	NA	NA	NA	NA	NA	NA
140	S	Male	54	Clerks and Clerical support workers	GCE A/L and above	26.0446	98	144	84	Diabetes Mellitus	60	Dyslipidaemia	60	NA	NA	NA	NA	NA	NA	Sitagliptin	50	bd	16	Metformin	1000	bd	6	Glimepride	4	bd	17	NA	NA	NA	NA	NA	NA	NA	NA	NA	NA	NA	NA	Rosuvastatin	5	nocte	9	NA	NA
141	O	Male	55	Professionals	GCE A/L and above	29.9274	97	164	88	Diabetes Mellitus	36	Dyslipidaemia	108	Hypertension	168	NA	NA	NA	NA	NA	NA	NA	NA	Metformin SR	500	nocte	18	Glimepride	1	nocte	18	NA	NA	NA	NA	NA	NA	NA	NA	Losartan	50	bd	18	Atorvastatin	5	nocte	18	HCT	12.5
142	S	Male	48	Professionals	GCE A/L and above	25.1261	94	121	84	Diabetes Mellitus	48	NA	NA	NA	NA	NA	NA	NA	NA	Sitagliptin	25	bd	4	Metformin SR	1000	bd	8	Glimepride	2	bd	6	NA	NA	NA	NA	NA	NA	NA	NA	NA	NA	NA	NA	Atorvastatin	5	nocte	9	NA	NA
143	O	Female	63	None	GCE A/L and above	20.3088	79	170	101	Diabetes Mellitus	120	Dyslipidaemia	3	NA	NA	NA	NA	NA	NA	NA	NA	NA	NA	Metformin	500	bd	3	Gliclazide	40	bd	12	NA	NA	NA	NA	NA	NA	NA	NA	NA	NA	NA	NA	Rosuvastatin	5	nocte	4	NA	NA
144	S	Female	56	Professionals	GCE A/L and above	19.9665	79	154	92	Diabetes Mellitus	180	NA	NA	NA	NA	NA	NA	NA	NA	Sitagliptin	25	mane	3	Metformin SR	500	bd	3	Gliclazide MR	60	bd	3	NA	NA	NA	NA	NA	NA	NA	NA	NA	NA	NA	NA	Atorvastatin	10	nocte	3	NA	NA
145	S	Female	68	None	Grade 6 - 8	19.1306	78	180	100	Diabetes Mellitus	120	NA	NA	Hypertension	120	Ischaemic HD	120	NA	NA	Sitagliptin	100	mane	16	Metformin	1000	tds	19	Gliclazide	160	bd	19	NA	NA	NA	NA	Aspirin	150	nocte	19	Losartan	50	bd	19	NA	NA	NA	NA	Amitriptyline	25
146	O	Female	50	None	Grade 9 - 11	25.3183	91	144	85	Diabetes Mellitus	72	NA	NA	NA	NA	NA	NA	NA	NA	NA	NA	NA	NA	Metformin	500	bd	12	Glimepride	4	bd	12	NA	NA	NA	NA	NA	NA	NA	NA	NA	NA	NA	NA	NA	NA	NA	NA	NA	NA
147	S	Male	43	Technical & Associate professionals	GCE A/L and above	26.0845	88	132	83	Diabetes Mellitus	144	NA	NA	NA	NA	NA	NA	NA	NA	Sitagliptin	50	bd	6	Metformin	850	bd	6	Glimepride	4	bd	6	NA	NA	NA	NA	NA	NA	NA	NA	NA	NA	NA	NA	NA	NA	NA	NA	NA	NA
148	O	Female	51	Professionals	GCE A/L and above	24.1016	88	125	77	Diabetes Mellitus	120	NA	NA	Hypertension	120	NA	NA	NA	NA	NA	NA	NA	NA	Metformin	850	bd	60	Gliclazide MR	60	bd	60	NA	NA	NA	NA	NA	NA	NA	NA	Telmisartan	40	nocte	60	Atorvastatin	10	nocte	60	NA	NA
149	S	Male	58	None	GCE A/L and above	21.7187	82	137	85	Diabetes Mellitus	156	Dyslipidaemia	36	NA	NA	NA	NA	NA	NA	Sitagliptin	100	mane	10	Metformin SR	1000	bd	8	Glimepride	4	bd	4	NA	NA	NA	NA	NA	NA	NA	NA	NA	NA	NA	NA	Atorvastatin	5	nocte	8	NA	NA
150	S	Male	48	Managers, Senior officials and Legislators	GCE A/L and above	28.5691	102	157	103	Diabetes Mellitus	60	Dyslipidaemia	120	Hypertension	120	NA	NA	NA	NA	Sitagliptin	50	nocte	8	Metformin	1000	bd	8	Gliclazide MR	90	bd	8	NA	NA	NA	NA	Clopidogrel	75	nocte	8	Losartan	50	bd	8	Atorvastatin	5	nocte	8	NA	NA
151	O	Male	67	None	Grade 9 - 11	26.3133	97	153	82	Diabetes Mellitus	180	NA	NA	Hypertension	48	NA	NA	NA	NA	NA	NA	NA	NA	Metformin	500	bd	8	Glimepride	0.5	bd	8	NA	NA	NA	NA	NA	NA	NA	NA	Losartan	50	bd	8	NA	NA	NA	NA	NA	NA
152	S	Female	57	None	Grade 9 - 11	33.9897	101	160	81	Diabetes Mellitus	180	NA	NA	Hypertension	180	Hypothyroidism	180	NA	NA	Sitagliptin	50	bd	3	Metformin	1000	tds	3	NA	NA	NA	NA	NA	NA	NA	NA	Aspirin	75	nocte	3	Losartan	50	bd	3	Atorvastatin	20	nocte	3	Levothyroxine	0.1
153	O	Male	69	None	GCE A/L and above	25.9095	95	136	62	Diabetes Mellitus	240	Dyslipidaemia	60	Hypertension	144	Ischaemic HD	144	NA	NA	NA	NA	NA	NA	Metformin	500	bd	24	Glimepride	2	bd	24	NA	NA	NA	NA	Aspirin	75	nocte	24	Losartan	50	bd	24	Atorvastatin	5	nocte	24	NA	NA
154	O	Male	53	Elementary	Grade 9 - 11	28.3581	93	151	80	Diabetes Mellitus	240	Dyslipidaemia	36	Hypertension	72	NA	NA	NA	NA	NA	NA	NA	NA	Metformin SR	500	bd	12	Gliclazide	30	mane	4	NA	NA	NA	NA	NA	NA	NA	NA	Telmisartan	80	nocte	4	NA	NA	NA	NA	Frusemide	40
155	O	Female	57	None	GCE A/L and above	22.5786	92	169	96	Diabetes Mellitus	66	NA	NA	NA	NA	NA	NA	NA	NA	NA	NA	NA	NA	Metformin	500	bd	12	Glibenclamide	2.5	bd	12	NA	NA	NA	NA	NA	NA	NA	NA	NA	NA	NA	NA	NA	NA	NA	NA	NA	NA
156	O	Female	60	None	GCE A/L and above	20.992	88	160	95	Diabetes Mellitus	84	NA	NA	NA	NA	NA	NA	NA	NA	NA	NA	NA	NA	Metformin	1000	tds	9	Tolbutamide	250	tds	9	NA	NA	NA	NA	NA	NA	NA	NA	NA	NA	NA	NA	NA	NA	NA	NA	NA	NA
157	S	Female	50	Professionals	GCE A/L and above	32.5968	100	156	99	Diabetes Mellitus	36	Dyslipidaemia	36	Hypertension	36	NA	NA	NA	NA	Sitagliptin	25	mane	8	Metformin SR	500	bd	8	Glimepride	2	bd	8	NA	NA	NA	NA	NA	NA	NA	NA	NA	NA	NA	NA	Atorvastatin	10	nocte	8	NA	NA
158	S	Female	46	Technical & Associate professionals	GCE A/L and above	26.782	100	125	83	Diabetes Mellitus	96	Dyslipidaemia	36	NA	NA	NA	NA	NA	NA	Sitagliptin	25	bd	4	Metformin SR	1000	nocte	18	Glimepride	4	bd	15	NA	NA	NA	NA	NA	NA	NA	NA	NA	NA	NA	NA	Atorvastatin	10	nocte	36	NA	NA
159	O	Female	60	None	Grade 9 - 11	30.4436	101	124	71	Diabetes Mellitus	24	NA	NA	NA	NA	NA	NA	NA	NA	NA	NA	NA	NA	Metformin	750	tds	10	Gliclazide	40	bd	10	NA	NA	NA	NA	NA	NA	NA	NA	NA	NA	NA	NA	NA	NA	NA	NA	NA	NA
160	S	Female	49	None	Grade 9 - 11	27.5723	99	128	77	Diabetes Mellitus	72	Dyslipidaemia	36	Hypertension	36	NA	NA	NA	NA	Sitagliptin	50	mane	9	Metformin	1000	tds	9	Gliclazide	160	bd	9	NA	NA	NA	NA	Clopidogrel	75	nocte	9	NA	NA	NA	NA	Atorvastatin	10	nocte	9	NA	NA
161	O	Male	57	Services and Sales workers	Grade 6 - 8	22.9224	90	120	76	Diabetes Mellitus	36	NA	NA	NA	NA	Ischaemic HD	24	NA	NA	NA	NA	NA	NA	Metformin	500	bd	8	Gliclazide	80	bd	8	NA	NA	NA	NA	Aspirin	150	nocte	8	NA	NA	NA	NA	Atorvastatin	40	nocte	8	Carvedilol	3.125
162	O	Female	61	None	Grade 6 - 8	27.9812	93	168	92	Diabetes Mellitus	156	NA	NA	Hypertension	300	NA	NA	NA	NA	NA	NA	NA	NA	Metformin	1000	bd	8	Glibenclamide	10	bd	8	NA	NA	NA	NA	NA	NA	NA	NA	Losartan	50	bd	8	NA	NA	NA	NA	NA	NA
163	O	Male	43	None	Grade 1 - 5	22.7263	79	106	72	Diabetes Mellitus	15	NA	NA	NA	NA	NA	NA	NA	NA	NA	NA	NA	NA	Metformin	500	tds	3	Gliclazide	80	bd	3	NA	NA	NA	NA	NA	NA	NA	NA	NA	NA	NA	NA	NA	NA	NA	NA	NA	NA
164	O	Female	69	None	No, formal education	18.8093	73	160	70	Diabetes Mellitus	240	NA	NA	NA	NA	NA	NA	NA	NA	NA	NA	NA	NA	Metformin	500	bd	6	Gliclazide	80	bd	6	NA	NA	NA	NA	NA	NA	NA	NA	NA	NA	NA	NA	NA	NA	NA	NA	NA	NA
165	O	Female	59	None	Grade 9 - 11	20.0238	76	117	78	Diabetes Mellitus	24	NA	NA	NA	NA	NA	NA	NA	NA	NA	NA	NA	NA	Metformin	500	bd	6	Gliclazide	80	nocte	6	NA	NA	NA	NA	NA	NA	NA	NA	NA	NA	NA	NA	NA	NA	NA	NA	NA	NA
166	S	Female	53	None	Grade 6 - 8	22.9182	90	139	63	Diabetes Mellitus	168	Dyslipidaemia	168	NA	NA	NA	NA	NA	NA	Sitagliptin	50	bd	4	Metformin	1000	tds	4	Gliclazide	160	bd	4	NA	NA	NA	NA	NA	NA	NA	NA	Losartan	50	bd	4	Atorvastatin	20	nocte	4	NA	NA
167	O	Female	57	Services and Sales workers	Grade 9 - 11	22.7666	84	150	86	Diabetes Mellitus	18	NA	NA	NA	NA	NA	NA	NA	NA	NA	NA	NA	NA	Metformin SR	500	bd	6	Gliclazide	40	mane	6	NA	NA	NA	NA	NA	NA	NA	NA	NA	NA	NA	NA	NA	NA	NA	NA	NA	NA
168	O	Male	67	None	GCE A/L and above	27.4185	100	189	84	Diabetes Mellitus	120	NA	NA	NA	NA	NA	NA	NA	NA	NA	NA	NA	NA	Metformin SR	1000	bd	3	Tolbutamide	1000	bd	3	Pioglitazone	60	bd	3	NA	NA	NA	NA	NA	NA	NA	NA	NA	NA	NA	NA	NA	NA
169	S	Female	48	None	Grade 9 - 11	25.732	95	185	81	Diabetes Mellitus	120	NA	NA	Hypertension	60	NA	NA	NA	NA	Sitagliptin	25	bd	3	Metformin SR	1000	bd	3	Glimepride	4	bd	4	NA	NA	NA	NA	NA	NA	NA	NA	Losartan	50	bd	5	NA	NA	NA	NA	NA	NA
170	O	Male	53	None	Grade 9 - 11	23.2216	88	155	84	Diabetes Mellitus	180	NA	NA	Hypertension	144	NA	NA	NA	NA	NA	NA	NA	NA	Metformin	1000	nocte	8	Gliclazide	80	bd	8	NA	NA	NA	NA	Aspirin	75	nocte	8	Losartan	50	nocte	8	Atorvastatin	5	nocte	8	NA	NA
171	O	Female	18	None	GCE A/L and above	21.2955	76	116	73	Diabetes Mellitus	12	NA	NA	NA	NA	NA	NA	NA	NA	NA	NA	NA	NA	Metformin SR	500	nocte	4	Glimepride	0.5	nocte	4	NA	NA	NA	NA	NA	NA	NA	NA	NA	NA	NA	NA	NA	NA	NA	NA	NA	NA
172	O	Male	19	None	GCE A/L and above	28.0583	100	137	88	Diabetes Mellitus	36	Dyslipidaemia	36	NA	NA	Hyperthyroidism	36	NA	NA	NA	NA	NA	NA	Metformin	14	bd	14	Gliclazide	40	bd	3	NA	NA	NA	NA	NA	NA	NA	NA	NA	NA	NA	NA	Rosuvastatin	10	nocte	14	Levothyroxine	0.125
173	O	Male	46	Elementary	Grade 9 - 11	26.0418	91	119	76	Diabetes Mellitus	96	NA	NA	NA	NA	NA	NA	NA	NA	NA	NA	NA	NA	Metformin	500	bd	10	Gliclazide	120	bd	10	NA	NA	NA	NA	NA	NA	NA	NA	NA	NA	NA	NA	NA	NA	NA	NA	NA	NA
174	S	Male	50	None	GCE A/L and above	33.9711	118	126	80	Diabetes Mellitus	60	NA	NA	NA	NA	NA	NA	NA	NA	Sitagliptin	50	mane	16	Metformin SR	1000	tds	16	Gliclazide	160	bd	16	NA	NA	NA	NA	Aspirin	75	nocte	16	NA	NA	NA	NA	Atorvastatin	20	nocte	16	NA	NA
175	O	Male	42	None	Grade 6 - 8	24.7358	87	180	104	Diabetes Mellitus	24	Dyslipidaemia	36	Hypertension	72	Hypothyroidism	24	NA	NA	NA	NA	NA	NA	Metformin	1000	tds	14	Gliclazide	80	bd	14	NA	NA	NA	NA	NA	NA	NA	NA	Losartan	50	bd	14	Atorvastatin	10	nocte	14	Levothyroxine	0.1
176	O	Male	52	Services and Sales workers	Grade 9 - 11	23.7388	88	164	95	Diabetes Mellitus	24	NA	NA	Hypertension	7	Ischaemic HD	7	NA	NA	NA	NA	NA	NA	Metformin	1000	bd	7	Gliclazide	80	bd	7	NA	NA	NA	NA	Aspirin	150	nocte	7	NA	NA	NA	NA	Atorvastatin	40	nocte	7	Enalapril	2.5
177	S	Male	63	None	GCE A/L and above	26.6667	93	114	83	Diabetes Mellitus	84	NA	NA	Hypertension	96	Ischaemic HD	96	NA	NA	Sitagliptin	50	mane	24	NA	NA	NA	NA	Gliclazide MR	60	bd	24	NA	NA	NA	NA	Aspirin	150	nocte	24	Losartan	25	bd	6	NA	NA	NA	NA	Carvedilol	2.5
178	S	Male	44	Services and Sales workers	GCE A/L and above	25.9942	99	150	87	Diabetes Mellitus	144	NA	NA	Hypertension	24	NA	NA	NA	NA	Sitagliptin	100	mane	3	Metformin	500	bd	6	Gliclazide MR	60	bd	6	NA	NA	NA	NA	NA	NA	NA	NA	Losartan	50	bd	6	NA	NA	NA	NA	Amlodipine	5
179	S	Female	65	None	GCE A/L and above	23.3136	97	166	82	Diabetes Mellitus	120	Dyslipidaemia	36	Hypertension	24	NA	NA	NA	NA	Sitagliptin	12.5	nocte	3	Metformin	1000	bd	24	Glimepride	4	bd	24	NA	NA	NA	NA	NA	NA	NA	NA	NA	NA	NA	NA	NA	NA	NA	NA	NA	NA
180	S	Male	33	Technical & Associate professionals	GCE A/L and above	31.5358	100	124	85	Diabetes Mellitus	36	NA	NA	NA	NA	NA	NA	NA	NA	Sitagliptin	50	nocte	6	Metformin SR	1000	bd	6	Gliclazide MR	40	bd	6	NA	NA	NA	NA	NA	NA	NA	NA	NA	NA	NA	NA	NA	NA	NA	NA	NA	NA
181	S	Male	58	Managers, Senior officials and Legislators	GCE A/L and above	31.5152	115	129	76	Diabetes Mellitus	120	Dyslipidaemia	180	Hypertension	180	Ischaemic HD	168	NA	NA	Sitagliptin	100	mane	24	Metformin	500	tds	24	NA	NA	NA	NA	NA	NA	NA	NA	Aspirin	100	nocte	24	Losartan	50	bd	24	Atorvastatin	10	nocte	24	Amlodipine	5
182	S	Male	54	Services and Sales workers	GCE A/L and above	28.9811	106	142	85	Diabetes Mellitus	84	Dyslipidaemia	48	Hypertension	60	NA	NA	NA	NA	Sitagliptin	50	mane	20	Metformin	850	bd	20	Glimepride	4	bd	20	NA	NA	NA	NA	Aspirin	75	nocte	20	Losartan	25	bd	20	Atorvastatin	10	nocte	20	NA	NA
183	S	Male	63	Services and Sales workers	Grade 9 - 11	31.1527	111	164	87	Diabetes Mellitus	60	Dyslipidaemia	24	Hypertension	60	NA	NA	NA	NA	Sitagliptin	50	mane	8	Metformin	1000	tds	36	Gliclazide	160	bd	8	NA	NA	NA	NA	NA	NA	NA	NA	Losartan	50	bd	8	Atorvastatin	20	nocte	8	HCT	12.5
184	S	Male	61	None	Grade 9 - 11	25.6	95	135	71	Diabetes Mellitus	120	Dyslipidaemia	36	Hypertension	36	NA	NA	NA	NA	Sitagliptin	50	mane	24	Metformin	850	bd	24	Gliclazide	160	bd	24	NA	NA	NA	NA	Clopidogrel	75	nocte	24	Telmisartan	20	bd	24	Atorvastatin	10	nocte	24	NA	NA
185	S	Female	48	None	GCE A/L and above	33.9855	103	132	85	Diabetes Mellitus	18	NA	NA	NA	NA	NA	NA	NA	NA	Sitagliptin	100	mane	3	Metformin	850	tds	6	Glimepride	2	nocte	6	NA	NA	NA	NA	NA	NA	NA	NA	NA	NA	NA	NA	NA	NA	NA	NA	NA	NA
186	S	Female	61	None	Grade 6 - 8	27.3286	97	150	90	Diabetes Mellitus	36	NA	NA	Hypertension	24	Ischaemic HD	24	NA	NA	Sitagliptin	50	bd	3	NA	NA	NA	NA	Gliclazide	80	bd	24	NA	NA	NA	NA	Clopidogrel	75	nocte	24	Losartan	50	bd	24	Atorvastatin	20	nocte	24	ISMN (SR)	30
187	S	Male	65	None	GCE A/L and above	30.2667	107	142	78	Diabetes Mellitus	228	Dyslipidaemia	120	Hypertension	96	NA	NA	NA	NA	Sitagliptin	50	mane	12	Metformin SR	1000	bd	12	Gliclazide	80	bd	12	NA	NA	NA	NA	Aspirin	75	nocte	12	Telmisartan	40	mane	12	Rosuvastatin	10	nocte	12	Amlodipine	5
188	S	Male	35	Services and Sales workers	GCE A/L and above	29.0179	102	114	82	Diabetes Mellitus	24	Dyslipidaemia	24	NA	NA	NA	NA	NA	NA	Sitagliptin	50	mane	4	Metformin	500	bd	4	Gliclazide	80	bd	4	NA	NA	NA	NA	NA	NA	NA	NA	NA	NA	NA	NA	Atorvastatin	10	nocte	4	NA	NA
189	S	Male	48	Services and Sales workers	Grade 9 - 11	23.3784	92	130	84	Diabetes Mellitus	180	Dyslipidaemia	36	NA	NA	Ischaemic HD	108	NA	NA	Sitagliptin	50	nocte	9	Metformin	500	bd	36	Gliclazide MR	60	bd	9	NA	NA	NA	NA	Aspirin	150	nocte	9	NA	NA	NA	NA	Rosuvastatin	20	nocte	9	Bisoprolol	5
[truncated: 12 more columns]
